# Supplementary material for: Hepatoprotection by Naringin Nanoliposomes Against Nickel Toxicity Involves Antioxidant Reinforcement and Modulation of Nrf2, NF-κB, PI3K/mTOR, JAK/STAT, and Apoptotic Pathways
Source: Pharmaceuticals (Basel). 2025 Dec 25;19(1):51. doi: 10.3390/ph19010051 (PMC12844761; doi:10.3390/ph19010051)
Supplement: Supplementary file 1 [file pharmaceuticals-19-00051-s001.zip]

Archive with 1 entries (1 files):
- pharmaceuticals-4052856-supplementary.pdf
